# Supplementary material for: Canine Tooth Microbiome Gingival Index: a new microbiome-derived measure of gingival health validated by nutritional intervention
Source: Front Vet Sci. 2026 Jun 5;13:1839039. doi: 10.3389/fvets.2026.1839039 (PMC13280792; doi:10.3389/fvets.2026.1839039)
Supplement: Supplementary file 4 [file Table_1.xlsx]

## Sheet: Table S1
Table S1. List of OTUs and their taxonomic assignments with their abundance levels observed in the cross-sectional study cohort included in the machine learning models along with other host variables
OtuID	Taxonomy lineage	Minimum	Q1	Median	Mean	Q3	Maximum
Otu002	Bacteria_Bacteroidetes_Bacteroidia_Bacteroidales_Porphyromonadaceae_Porphyromonas_gingivalis	0.000103	0.0244427	0.0598475	0.085562	0.114507	0.540409
Otu003	Bacteria_Spirochaetes_Spirochaetia_Spirochaetales_Spirochaetaceae_Treponema_Treponema_unclassified	0	0.0102775	0.0256875	0.0390881	0.0475828	0.5446
Otu006	Bacteria_Spirochaetes_Spirochaetia_Spirochaetales_Spirochaetaceae_Treponema_denticola	5e-05	0.00749025	0.0172505	0.0228501	0.032916	0.124048
Otu009	Bacteria_Bacteroidetes_Bacteroidia_Bacteroidales_Porphyromonadaceae_Porphyromonas_sp._HMT_285	3.7e-05	0.00327275	0.0094215	0.0264108	0.0288767	0.355607
Otu010	Bacteria_Firmicutes_Clostridia_Clostridiales_Clostridiales_unclassified_Clostridiales_unclassified_Clostridiales_unclassified	4.8e-05	0.0085625	0.014872	0.0174694	0.022793	0.15593
Otu011	Bacteria_Fusobacteria_Fusobacteriia_Fusobacteriales_Fusobacteriaceae_Fusobacterium_nucleatum_subsp._vincentii	0	0.0006445	0.004184	0.0295825	0.0245855	0.44577
Otu012	Bacteria_Proteobacteria_Gammaproteobacteria_Pseudomonadales_Moraxellaceae_Moraxella_osloensis	0	0.0017465	0.0087395	0.0219115	0.0285015	0.225417
Otu013	Bacteria_Proteobacteria_Gammaproteobacteria_Pseudomonadales_Moraxellaceae_Acinetobacter_johnsonii	0	2.275e-05	0.0002985	0.0167327	0.00493875	0.627474
Otu014	Bacteria_Proteobacteria_Gammaproteobacteria_Pseudomonadales_Moraxellaceae_Moraxellaceae_unclassified_Moraxellaceae_unclassified	0	0.00049325	0.003724	0.0177711	0.0183845	0.328226
Otu017	Bacteria_Proteobacteria_Gammaproteobacteria_Pasteurellales_Pasteurellaceae_Haemophilus_Haemophilus_unclassified	0	0.000893	0.004102	0.0137439	0.0152882	0.411358
Otu019	Bacteria_Firmicutes_Clostridia_Clostridiales_Lachnospiraceae_[XIV]_Lachnospiraceae_[G-8]_bacterium_HMT_500	5.5e-05	0.00610075	0.0105415	0.0122324	0.016529	0.057195
Otu020	Bacteria_Proteobacteria_Gammaproteobacteria_Pseudomonadales_Moraxellaceae_Acinetobacter_lwoffii	0	0	5.5e-05	0.0124682	0.001219	0.856048
Otu024	Bacteria_Bacteroidetes_Bacteroidia_Bacteroidales_Porphyromonadaceae_Tannerella_forsythia	0	0.0045275	0.009529	0.0120087	0.016206	0.113
Otu027	Bacteria_Spirochaetes_Spirochaetia_Spirochaetales_Spirochaetaceae_Treponema_sp._HMT_237	0	0.00102575	0.00386	0.00761118	0.0097075	0.086284
Otu028	Bacteria_Bacteroidetes_Bacteroidia_Bacteroidales_Prevotellaceae_Prevotella_intermedia	0	8e-06	0.000165	0.00715805	0.00232025	0.216546
Otu030	Bacteria_Bacteroidetes_Flavobacteriia_Flavobacteriales_Flavobacteriaceae_Capnocytophaga_Capnocytophaga_unclassified	0	0.000303	0.002642	0.00846648	0.0100047	0.270503
Otu031	Bacteria_Firmicutes_Clostridia_Clostridiales_Peptostreptococcaceae_[XI]_Filifactor_alocis	0	0.0023265	0.004916	0.00634661	0.00890675	0.051592
Otu034	Bacteria_Bacteroidetes_Bacteroidia_Bacteroidales_Porphyromonadaceae_Porphyromonadaceae_unclassified_Porphyromonadaceae_unclassified	0	0.000685	0.0017395	0.00435575	0.00397925	0.082667
Otu035	Bacteria_Bacteroidetes_Flavobacteriia_Flavobacteriales_Flavobacteriaceae_Bergeyella_Bergeyella_unclassified	0	5.675e-05	0.0005085	0.00341734	0.002593	0.113416
Otu036	Bacteria_Firmicutes_Mollicutes_Mollicutes_[O-1]_Mollicutes_[F-1]_Mollicutes_[G-1]_bacterium_HMT_504	0	0.0020495	0.0043085	0.00628181	0.0083885	0.095674
Otu037	Bacteria_Proteobacteria_Betaproteobacteria_Burkholderiales_Comamonadaceae_Comamonadaceae_unclassified_Comamonadaceae_unclassified	0	0.0007835	0.0027225	0.00548648	0.0071745	0.129461
Otu039	Bacteria_Spirochaetes_Spirochaetia_Spirochaetales_Spirochaetaceae_Treponema_sp._HMT_490	0	0.00014375	0.000621	0.00492883	0.00298975	0.188606
Otu042	Bacteria_Spirochaetes_Spirochaetia_Spirochaetales_Spirochaetaceae_Treponema_sp._HMT_258	0	0.00103	0.0024095	0.00317672	0.00435	0.020891
Otu044	Bacteria_Firmicutes_Clostridia_Clostridiales_Peptoniphilaceae_Peptoniphilaceae_[G-2]_bacterium_HMT_790	0	0.0018735	0.003683	0.00501719	0.006599	0.042628
Otu046	Bacteria_Firmicutes_Clostridia_Clostridiales_Ruminococcaceae_Ruminococcaceae_unclassified_Ruminococcaceae_unclassified	0	0.00052075	0.002059	0.00693631	0.007222	0.232195
Otu047	Bacteria_Proteobacteria_Deltaproteobacteria_Desulfovibrionales_Desulfomicrobiaceae_Desulfomicrobium_orale	0	0.00085575	0.0021885	0.00314105	0.00453225	0.021163
Otu049	Bacteria_Bacteroidetes_Flavobacteriia_Flavobacteriales_Flavobacteriaceae_Bergeyella_sp._HMT_422	0	0.0001235	0.0010035	0.00699381	0.00594675	0.17982
Otu050	Bacteria_Firmicutes_Mollicutes_Mollicutes_[O-2]_Mollicutes_[F-2]_Mollicutes_[G-2]_bacterium_HMT_906	0	0.00056875	0.002881	0.00605677	0.00761975	0.052633
Otu051	Bacteria_Firmicutes_Clostridia_Clostridiales_Peptostreptococcaceae_[XI]_Peptostreptococcus_Peptostreptococcus_unclassified	0	0.0002095	0.0012145	0.00450348	0.0044185	0.099199
Otu053	Bacteria_Firmicutes_Clostridia_Clostridiales_Peptoniphilaceae_Parvimonas_Parvimonas_unclassified	0	0.00024625	0.0013035	0.00406595	0.00457475	0.058792
Otu054	Bacteria_Firmicutes_Bacilli_Lactobacillales_Streptococcaceae_Streptococcus_Streptococcus_unclassified	0	4.175e-05	0.000311	0.00231666	0.00171425	0.145159
Otu056	Bacteria_Bacteroidetes_Bacteroidia_Bacteroidales_Bacteroidaceae_Bacteroides_pyogenes	0	2e-05	0.0001835	0.00338852	0.001291	0.324756
Otu058	Bacteria_Firmicutes_Clostridia_Clostridiales_Peptostreptococcaceae_[XI]_Peptostreptococcaceae_[XI][G-8]_bacterium_HMT_382	0	0.0003545	0.001432	0.00263255	0.003771	0.023319
Otu060	Bacteria_Spirochaetes_Spirochaetia_Spirochaetales_Spirochaetaceae_Treponema_sp._HMT_239	0	0.0001765	0.00085	0.00228495	0.00262225	0.048858
Otu064	Bacteria_Bacteroidetes_Bacteroidia_Bacteroidales_Prevotellaceae_Prevotella_Prevotella_unclassified	0	0.00011075	0.0005065	0.00269958	0.002138	0.131669
Otu065	Bacteria_Proteobacteria_Gammaproteobacteria_Enterobacterales_Enterobacteriaceae_Escherichia_coli	0	1.2e-05	0.000111	0.00328571	0.000806	0.417224
Otu066	Bacteria_Proteobacteria_Betaproteobacteria_Burkholderiales_Burkholderiaceae_Lautropia_mirabilis	0	3.25e-05	0.0003965	0.00283316	0.00222075	0.075832
Otu067	Bacteria_Proteobacteria_Betaproteobacteria_Neisseriales_Neisseriaceae_Neisseria_weaveri	0	1.775e-05	0.0001695	0.00238463	0.001241	0.079542
Otu068	Bacteria_Firmicutes_Bacilli_Lactobacillales_Aerococcaceae_Abiotrophia_defectiva	0	1.675e-05	0.0001795	0.00188942	0.0014825	0.036518
Otu071	Bacteria_Firmicutes_Clostridia_Clostridiales_Ruminococcaceae_Fastidiosipila_sanguinis	0	8.75e-05	0.000704	0.00317059	0.00302325	0.053071
Otu074	Bacteria_Spirochaetes_Spirochaetia_Spirochaetales_Spirochaetaceae_Treponema_sp._HMT_249	0	1.7e-05	0.000449	0.00194701	0.002116	0.055444
Otu078	Bacteria_Firmicutes_Clostridia_Clostridiales_Lachnospiraceae_[XIV]_Lachnospiraceae_[G-10]_bacterium_HMT_094	0	8e-06	0.0004025	0.00189761	0.0024585	0.043247
Otu080	Bacteria_Firmicutes_Mollicutes_Mycoplasmatales_Mycoplasmataceae_Mycoplasma_hominis	0	0	0.0001435	0.00226802	0.00134625	0.067926
Otu083	Bacteria_Spirochaetes_Spirochaetia_Spirochaetales_Spirochaetaceae_Treponema_sp._HMT_238	0	4.65e-05	0.000466	0.00122319	0.00139025	0.020977
Otu084	Bacteria_Proteobacteria_Epsilonproteobacteria_Campylobacterales_Campylobacteraceae_Campylobacter_rectus	0	5.525e-05	0.0001755	0.00242523	0.0005535	0.186205
Otu086	Bacteria_Proteobacteria_Gammaproteobacteria_Xanthomonadales_Xanthomonadaceae_Stenotrophomonas_Stenotrophomonas_unclassified	0	1.1e-05	0.000101	0.0014322	0.000815	0.055301
Otu087	Bacteria_Proteobacteria_Gammaproteobacteria_Pseudomonadales_Moraxellaceae_Moraxella_nonliquefaciens	0	3.5e-05	0.0002245	0.00208731	0.00126	0.179791
Otu088	Bacteria_Firmicutes_Erysipelotrichia_Erysipelotrichales_Erysipelotrichaceae_Solobacterium_moorei	0	0.00010675	0.000574	0.00142771	0.00176675	0.063368
Otu089	Bacteria_Firmicutes_Clostridia_Clostridiales_Peptostreptococcaceae_[XI]_Peptostreptococcaceae_[XI][G-3]_bacterium_HMT_950	0	0	0.000132	0.00214082	0.001245	0.071665
Otu090	Bacteria_Bacteroidetes_Bacteroidia_Bacteroidales_Bacteroidaceae_Bacteroides_heparinolyticus	0	4.8e-05	0.0002745	0.00127559	0.00114975	0.04192
Otu092	Bacteria_Firmicutes_Clostridia_Clostridiales_Peptostreptococcaceae_[XI]_Peptostreptococcus_anaerobius	0	5.575e-05	0.0002445	0.00179753	0.00087175	0.060207
Otu093	Bacteria_Firmicutes_Mollicutes_Mycoplasmatales_Mycoplasmataceae_Mycoplasma_lipophilum	0	0.00015025	0.000518	0.00118412	0.001306	0.032705
Otu107	Bacteria_Spirochaetes_Spirochaetia_Spirochaetales_Spirochaetaceae_Treponema_sp._HMT_227	0	7.8e-05	0.00025	0.000585744	0.00068725	0.010146
Otu126	Bacteria_Spirochaetes_Spirochaetia_Spirochaetales_Spirochaetaceae_Treponema_sp._HMT_951	0	3.675e-05	0.000192	0.000351965	0.00048375	0.003599

## Sheet: Table S2
Table S2. List of OTUs and their taxonomic lineages classified as early and late colonizers
OTU Id	Features	(E)arly or (L)ate colonizers
Otu087	Bacteria_Proteobacteria_Gammaproteobacteria_Pseudomonadales_Moraxellaceae_Moraxella_nonliquefaciens	E
Otu049	Bacteria_Bacteroidetes_Flavobacteriia_Flavobacteriales_Flavobacteriaceae_Bergeyella_sp._HMT_422	E
Otu030	Bacteria_Bacteroidetes_Flavobacteriia_Flavobacteriales_Flavobacteriaceae_Capnocytophaga_Capnocytophaga_unclassified	E
Otu065	Bacteria_Proteobacteria_Gammaproteobacteria_Enterobacterales_Enterobacteriaceae_Escherichia_coli	E
Otu080	Bacteria_Firmicutes_Mollicutes_Mycoplasmatales_Mycoplasmataceae_Mycoplasma_hominis	E
Otu067	Bacteria_Proteobacteria_Betaproteobacteria_Neisseriales_Neisseriaceae_Neisseria_weaveri	E
Otu068	Bacteria_Firmicutes_Bacilli_Lactobacillales_Aerococcaceae_Abiotrophia_defectiva	E
Otu054	Bacteria_Firmicutes_Bacilli_Lactobacillales_Streptococcaceae_Streptococcus_Streptococcus_unclassified	E
Otu017	Bacteria_Proteobacteria_Gammaproteobacteria_Pasteurellales_Pasteurellaceae_Haemophilus_Haemophilus_unclassified	E
Otu012	Bacteria_Proteobacteria_Gammaproteobacteria_Pseudomonadales_Moraxellaceae_Moraxella_osloensis	E
Otu035	Bacteria_Bacteroidetes_Flavobacteriia_Flavobacteriales_Flavobacteriaceae_Bergeyella_Bergeyella_unclassified	E
Otu093	Bacteria_Firmicutes_Mollicutes_Mycoplasmatales_Mycoplasmataceae_Mycoplasma_lipophilum	E
Otu074	Bacteria_Spirochaetes_Spirochaetia_Spirochaetales_Spirochaetaceae_Treponema_sp._HMT_249	L
Otu031	Bacteria_Firmicutes_Clostridia_Clostridiales_Peptostreptococcaceae_[XI]_Filifactor_alocis	L
Otu009	Bacteria_Bacteroidetes_Bacteroidia_Bacteroidales_Porphyromonadaceae_Porphyromonas_sp._HMT_285	L
Otu141	Bacteria_Spirochaetes_Spirochaetia_Spirochaetales_Spirochaetaceae_Treponema_parvum	L
Otu039	Bacteria_Spirochaetes_Spirochaetia_Spirochaetales_Spirochaetaceae_Treponema_sp._HMT_490	L
Otu028	Bacteria_Bacteroidetes_Bacteroidia_Bacteroidales_Prevotellaceae_Prevotella_intermedia	L
Otu126	Bacteria_Spirochaetes_Spirochaetia_Spirochaetales_Spirochaetaceae_Treponema_sp._HMT_951	L
Otu105	Bacteria_Spirochaetes_Spirochaetia_Spirochaetales_Spirochaetaceae_Treponema_sp._HMT_257	L
Otu107	Bacteria_Spirochaetes_Spirochaetia_Spirochaetales_Spirochaetaceae_Treponema_sp._HMT_227	L
Otu096	Bacteria_Spirochaetes_Spirochaetia_Spirochaetales_Spirochaetaceae_Treponema_sp._HMT_234	L
Otu083	Bacteria_Spirochaetes_Spirochaetia_Spirochaetales_Spirochaetaceae_Treponema_sp._HMT_238	L
Otu027	Bacteria_Spirochaetes_Spirochaetia_Spirochaetales_Spirochaetaceae_Treponema_sp._HMT_237	L
Otu011	Bacteria_Fusobacteria_Fusobacteriia_Fusobacteriales_Fusobacteriaceae_Fusobacterium_nucleatum_subsp._vincentii	L
Otu024	Bacteria_Bacteroidetes_Bacteroidia_Bacteroidales_Porphyromonadaceae_Tannerella_forsythia	L
Otu006	Bacteria_Spirochaetes_Spirochaetia_Spirochaetales_Spirochaetaceae_Treponema_denticola	L
Otu002	Bacteria_Bacteroidetes_Bacteroidia_Bacteroidales_Porphyromonadaceae_Porphyromonas_gingivalis	L
Otu104	Bacteria_Spirochaetes_Spirochaetia_Spirochaetales_Spirochaetaceae_Treponema_sp._HMT_235	L
Otu060	Bacteria_Spirochaetes_Spirochaetia_Spirochaetales_Spirochaetaceae_Treponema_sp._HMT_239	L
Otu042	Bacteria_Spirochaetes_Spirochaetia_Spirochaetales_Spirochaetaceae_Treponema_sp._HMT_258	L
Otu084	Bacteria_Proteobacteria_Epsilonproteobacteria_Campylobacterales_Campylobacteraceae_Campylobacter_rectus	L
Otu003	Bacteria_Spirochaetes_Spirochaetia_Spirochaetales_Spirochaetaceae_Treponema_Treponema_unclassified	L

## Sheet: Table S3
Table S3. List of significant ( P < 0.05) features at species level associated with the term "age" used as a covariate in the negative binomial mixed model. BH: Benjamini-Hochberg
OtuID	Term	Coefficient value	StdError	DF	tvalue	P value	P value_BH corrected	Taxonomy lineage
Otu009	Age	0.0362796	0.0151118	342	2.40075	0.0168952	0.0381831	Bacteria_Bacteroidetes_Bacteroidia_Bacteroidales_Porphyromonadaceae_Porphyromonas_sp._HMT_285
Otu014	Age	-0.0934259	0.0194972	342	-4.79175	2.4687e-06	7.58052e-06	Bacteria_Proteobacteria_Gammaproteobacteria_Pseudomonadales_Moraxellaceae_Moraxellaceae_unclassified_Moraxellaceae_unclassified
Otu019	Age	-0.0243197	0.0072899	342	-3.33608	0.000943021	0.00245533	Bacteria_Firmicutes_Clostridia_Clostridiales_Lachnospiraceae_[XIV]_Lachnospiraceae_[G-8]_bacterium_HMT_500
Otu030	Age	-0.0548288	0.0197375	342	-2.7779	0.00577293	0.0139389	Bacteria_Bacteroidetes_Flavobacteriia_Flavobacteriales_Flavobacteriaceae_Capnocytophaga_Capnocytophaga_unclassified
Otu031	Age	0.0244922	0.00887904	342	2.75843	0.00612029	0.0147147	Bacteria_Firmicutes_Clostridia_Clostridiales_Peptostreptococcaceae_[XI]_Filifactor_alocis
Otu034	Age	0.0708426	0.0189934	342	3.72985	0.00022422	0.000617971	Bacteria_Bacteroidetes_Bacteroidia_Bacteroidales_Porphyromonadaceae_Porphyromonadaceae_unclassified_Porphyromonadaceae_unclassified
Otu035	Age	-0.101134	0.0215655	342	-4.68962	3.96152e-06	1.20987e-05	Bacteria_Bacteroidetes_Flavobacteriia_Flavobacteriales_Flavobacteriaceae_Bergeyella_Bergeyella_unclassified
Otu039	Age	-0.0973997	0.0227706	342	-4.27742	2.45667e-05	7.22927e-05	Bacteria_Spirochaetes_Spirochaetia_Spirochaetales_Spirochaetaceae_Treponema_sp._HMT_490
Otu040	Age	0.0462956	0.0138283	342	3.34788	0.00090499	0.00236722	Bacteria_Bacteroidetes_Bacteroidetes_[C-1]_Bacteroidetes_[O-1]_Bacteroidetes_[F-1]_Bacteroidetes_[G-3]_Bacteroidetes_[G-3]_unclassified
Otu041	Age	0.0398547	0.0111138	342	3.58605	0.000384618	0.00104476	Bacteria_Firmicutes_Clostridia_Clostridiales_Clostridiales_[F-1]_Clostridiales_[F-1][G-2]_bacterium_HMT_402
Otu046	Age	0.0607056	0.0157366	342	3.8576	0.000136838	0.000386567	Bacteria_Firmicutes_Clostridia_Clostridiales_Ruminococcaceae_Ruminococcaceae_unclassified_Ruminococcaceae_unclassified
Otu049	Age	-0.080509	0.021423	342	-3.75806	0.000201285	0.000557481	Bacteria_Bacteroidetes_Flavobacteriia_Flavobacteriales_Flavobacteriaceae_Bergeyella_sp._HMT_422
Otu051	Age	0.102261	0.017126	342	5.97112	5.90279e-09	2.00908e-08	Bacteria_Firmicutes_Clostridia_Clostridiales_Peptostreptococcaceae_[XI]_Peptostreptococcus_Peptostreptococcus_unclassified
Otu053	Age	0.0644486	0.019145	342	3.36633	0.000848388	0.00222949	Bacteria_Firmicutes_Clostridia_Clostridiales_Peptoniphilaceae_Parvimonas_Parvimonas_unclassified
Otu055	Age	-0.076467	0.0140143	342	-5.45637	9.34441e-08	3.05179e-07	Bacteria_Proteobacteria_Betaproteobacteria_Burkholderiales_Burkholderiales_unclassified_Burkholderiales_unclassified_Burkholderiales_unclassified
Otu056	Age	0.20116	0.028807	342	6.98302	1.51155e-11	5.76422e-11	Bacteria_Bacteroidetes_Bacteroidia_Bacteroidales_Bacteroidaceae_Bacteroides_pyogenes
Otu061	Age	0.0566708	0.0162922	342	3.47841	0.000569569	0.00152515	Bacteria_Bacteroidetes_Bacteroidia_Bacteroidales_Bacteroidaceae_Bacteroides_Bacteroides_unclassified
Otu063	Age	0.0295895	0.0120584	342	2.45385	0.0146316	0.033334	Bacteria_Firmicutes_Negativicutes_Veillonellales_Veillonellaceae_Veillonellaceae_[G-1]_Veillonellaceae_[G-1]_unclassified
Otu064	Age	0.0876934	0.0276695	342	3.16931	0.00166591	0.00425901	Bacteria_Bacteroidetes_Bacteroidia_Bacteroidales_Prevotellaceae_Prevotella_Prevotella_unclassified
Otu071	Age	0.0688778	0.0182918	342	3.7655	0.000195621	0.000544463	Bacteria_Firmicutes_Clostridia_Clostridiales_Ruminococcaceae_Fastidiosipila_sanguinis
Otu074	Age	0.0780042	0.0224028	342	3.4819	0.000562455	0.00151327	Bacteria_Spirochaetes_Spirochaetia_Spirochaetales_Spirochaetaceae_Treponema_sp._HMT_249
Otu078	Age	0.0796526	0.0266416	342	2.98978	0.00299402	0.00745209	Bacteria_Firmicutes_Clostridia_Clostridiales_Lachnospiraceae_[XIV]_Lachnospiraceae_[G-10]_bacterium_HMT_094
Otu084	Age	-0.0609798	0.0246521	342	-2.47362	0.0138603	0.0318336	Bacteria_Proteobacteria_Epsilonproteobacteria_Campylobacterales_Campylobacteraceae_Campylobacter_rectus
Otu086	Age	-0.0931406	0.0233083	342	-3.99603	7.89219e-05	0.00022635	Bacteria_Proteobacteria_Gammaproteobacteria_Xanthomonadales_Xanthomonadaceae_Stenotrophomonas_Stenotrophomonas_unclassified
Otu087	Age	-0.0931456	0.0360393	342	-2.58456	0.0101642	0.0236329	Bacteria_Proteobacteria_Gammaproteobacteria_Pseudomonadales_Moraxellaceae_Moraxella_nonliquefaciens
Otu089	Age	0.0956955	0.0393141	342	2.43413	0.015439	0.0350322	Bacteria_Firmicutes_Clostridia_Clostridiales_Peptostreptococcaceae_[XI]_Peptostreptococcaceae_[XI][G-3]_bacterium_HMT_950
Otu090	Age	0.112989	0.0202966	342	5.56692	5.24803e-08	1.7442e-07	Bacteria_Bacteroidetes_Bacteroidia_Bacteroidales_Bacteroidaceae_Bacteroides_heparinolyticus
Otu091	Age	-0.0541763	0.0229657	342	-2.35901	0.0188855	0.0420092	Bacteria_Firmicutes_Bacilli_Bacillales_Gemellaceae_Gemella_Gemella_unclassified
Otu110	Age	0.0550113	0.0152852	342	3.599	0.000366637	0.00100072	Bacteria_Firmicutes_Clostridia_Clostridiales_Ruminococcaceae_Ruminococcaceae_[G-3]_bacterium_HMT_366
Otu122	Age	0.0478168	0.0141042	342	3.39024	0.000779942	0.00205919	Bacteria_Saccharibacteria_(TM7)_Saccharibacteria_(TM7)_[C-1]_Saccharibacteria_(TM7)_[O-1]_Saccharibacteria_(TM7)_[F-1]_Saccharibacteria_(TM7)_[F-1]_unclassified_Saccharibacteria_(TM7)_[F-1]_unclassified
Otu141	Age	0.0591383	0.0148776	342	3.97498	8.58957e-05	0.000245106	Bacteria_Spirochaetes_Spirochaetia_Spirochaetales_Spirochaetaceae_Treponema_parvum

## Sheet: Table S4
	Table S4. List of significant ( P < 0.05) features associated at species level with the term "foods fed 10 days prior to dental prophy" used as a covariate in the negative binomial mixed model. BH: Benjamini-Hochberg
Rank	OtuID	Term	Coefficient value	StdError	DF	tvalue	P value	P value_BH corrected	Taxonomy lineage
Species	Otu056	Foods fed 10 days prior to dental prophy	-0.0624693	0.0253251	342	-2.46669	0.0141265	0.0323137	Bacteria_Bacteroidetes_Bacteroidia_Bacteroidales_Bacteroidaceae_Bacteroides_pyogenes
Species	Otu090	Foods fed 10 days prior to dental prophy	-0.0516701	0.01777	342	-2.90772	0.00387846	0.00961109	Bacteria_Bacteroidetes_Bacteroidia_Bacteroidales_Bacteroidaceae_Bacteroides_heparinolyticus
Species	Otu110	Foods fed 10 days prior to dental prophy	-0.0354163	0.0134495	342	-2.63329	0.00884024	0.0206394	Bacteria_Firmicutes_Clostridia_Clostridiales_Ruminococcaceae_Ruminococcaceae_[G-3]_bacterium_HMT_366
Species	Otu122	Foods fed 10 days prior to dental prophy	-0.0295556	0.0123691	342	-2.38946	0.0174143	0.0391996	Bacteria_Saccharibacteria_(TM7)_Saccharibacteria_(TM7)_[C-1]_Saccharibacteria_(TM7)_[O-1]_Saccharibacteria_(TM7)_[F-1]_Saccharibacteria_(TM7)_[F-1]_unclassified_Saccharibacteria_(TM7)_[F-1]_unclassified

## Sheet: Table S5 
	Table S5. List of significant ( P < 0.05) features associated at species level with the term "Period between last to current dental prophy" used as a covariate in the negative binomial mixed model. BH: Benjamini-Hochberg
Rank	OtuID	Term	Coefficient value	StdError	DF	tvalue	P value	P value_BH corrrected	Taxonomy lineage
Species	Otu084	Period between last to current dental prophy	-0.917551	0.341509	342	-2.68676	0.00756732	0.0178893	Bacteria_Proteobacteria_Epsilonproteobacteria_Campylobacterales_Campylobacteraceae_Campylobacter_rectus
Species	Otu039	Period between last to current dental prophy	-0.898878	0.31511	342	-2.85258	0.00460038	0.0113009	Bacteria_Spirochaetes_Spirochaetia_Spirochaetales_Spirochaetaceae_Treponema_sp._HMT_490
Species	Otu093	Period between last to current dental prophy	-0.787344	0.263131	342	-2.99221	0.00297091	0.00742727	Bacteria_Firmicutes_Mollicutes_Mycoplasmatales_Mycoplasmataceae_Mycoplasma_lipophilum
Species	Otu141	Period between last to current dental prophy	-0.711302	0.206374	342	-3.44667	0.000638279	0.00170107	Bacteria_Spirochaetes_Spirochaetia_Spirochaetales_Spirochaetaceae_Treponema_parvum
Species	Otu104	Period between last to current dental prophy	-0.701169	0.275571	342	-2.54443	0.0113849	0.0263625	Bacteria_Spirochaetes_Spirochaetia_Spirochaetales_Spirochaetaceae_Treponema_sp._HMT_235
Species	Otu060	Period between last to current dental prophy	-0.693442	0.248625	342	-2.78911	0.00558124	0.0135339	Bacteria_Spirochaetes_Spirochaetia_Spirochaetales_Spirochaetaceae_Treponema_sp._HMT_239
Species	Otu003	Period between last to current dental prophy	-0.593533	0.160641	342	-3.69477	0.00025617	0.000702602	Bacteria_Spirochaetes_Spirochaetia_Spirochaetales_Spirochaetaceae_Treponema_Treponema_unclassified
Species	Otu050	Period between last to current dental prophy	-0.569749	0.20743	342	-2.74671	0.00633836	0.0151745	Bacteria_Firmicutes_Mollicutes_Mollicutes_[O-2]_Mollicutes_[F-2]_Mollicutes_[G-2]_bacterium_HMT_906
Species	Otu037	Period between last to current dental prophy	-0.523357	0.191313	342	-2.7356	0.00655144	0.0156184	Bacteria_Proteobacteria_Betaproteobacteria_Burkholderiales_Comamonadaceae_Comamonadaceae_unclassified_Comamonadaceae_unclassified
Species	Otu122	Period between last to current dental prophy	-0.461355	0.194058	342	-2.37742	0.0179838	0.0403207	Bacteria_Saccharibacteria_(TM7)_Saccharibacteria_(TM7)_[C-1]_Saccharibacteria_(TM7)_[O-1]_Saccharibacteria_(TM7)_[F-1]_Saccharibacteria_(TM7)_[F-1]_unclassified_Saccharibacteria_(TM7)_[F-1]_unclassified
Species	Otu036	Period between last to current dental prophy	-0.43975	0.140852	342	-3.12207	0.00194899	0.00494968	Bacteria_Firmicutes_Mollicutes_Mollicutes_[O-1]_Mollicutes_[F-1]_Mollicutes_[G-1]_bacterium_HMT_504
Species	Otu042	Period between last to current dental prophy	-0.412306	0.136708	342	-3.01595	0.00275347	0.00691427	Bacteria_Spirochaetes_Spirochaetia_Spirochaetales_Spirochaetaceae_Treponema_sp._HMT_258
Species	Otu047	Period between last to current dental prophy	-0.379391	0.14155	342	-2.68026	0.00771266	0.0180876	Bacteria_Proteobacteria_Deltaproteobacteria_Desulfovibrionales_Desulfomicrobiaceae_Desulfomicrobium_orale
Species	Otu010	Period between last to current dental prophy	-0.290537	0.106403	342	-2.73054	0.00665064	0.0157883	Bacteria_Firmicutes_Clostridia_Clostridiales_Clostridiales_unclassified_Clostridiales_unclassified_Clostridiales_unclassified
Species	Otu013	Period between last to current dental prophy	1.51787	0.486287	342	3.12135	0.00195359	0.00494968	Bacteria_Proteobacteria_Gammaproteobacteria_Pseudomonadales_Moraxellaceae_Acinetobacter_johnsonii
Species	Otu020	Period between last to current dental prophy	1.80346	0.446428	342	4.03976	6.61108e-05	0.000191552	Bacteria_Proteobacteria_Gammaproteobacteria_Pseudomonadales_Moraxellaceae_Acinetobacter_lwoffii

## Sheet: Table S6
Table S6. List of significant ( P < 0.05) features at species level associated with the term "Tooth gingivitis score" used as a covariate in the negative binomial mixed model. BH: Benjamini-Hochberg
OtuID	Term	Coefficient value	StdError	DF	tvalue	P value	P value_BH corrected	Taxonomy lineage
Otu076	ToothGingivitisScore	-0.240577	0.0495551	314	-4.85472	1.90374e-06	5.97562e-06	Bacteria_Actinobacteria_Actinobacteria_Actinobacteria_unclassified_Actinobacteria_unclassified_Actinobacteria_unclassified_Actinobacteria_unclassified
Otu016	ToothGingivitisScore	-0.255917	0.0225443	314	-11.3517	2.96364e-25	1.64163e-24	Bacteria_Actinobacteria_Actinobacteria_Actinomycetales_Actinomycetaceae_Actinomyces_Actinomyces_unclassified
Otu131	ToothGingivitisScore	-0.153676	0.0227128	314	-6.76607	6.48703e-11	2.34947e-10	Bacteria_Actinobacteria_Actinobacteria_Actinomycetales_Actinomycetales_unclassified_Actinomycetales_unclassified_Actinomycetales_unclassified
Otu033	ToothGingivitisScore	-0.352132	0.0249987	314	-14.086	2.91159e-35	2.05631e-34	Bacteria_Actinobacteria_Actinobacteria_Corynebacteriales_Corynebacteriaceae_Corynebacterium_Corynebacterium_unclassified
Otu062	ToothGingivitisScore	-0.316084	0.048419	314	-6.52809	2.67472e-10	9.4451e-10	Bacteria_Actinobacteria_Actinobacteria_unclassified_Actinobacteria_unclassified_Actinobacteria_unclassified_Actinobacteria_unclassified_Actinobacteria_unclassified
Otu018	ToothGingivitisScore	0.145155	0.0182534	314	7.95222	3.34004e-14	1.41889e-13	Bacteria_Bacteria_unclassified_Bacteria_unclassified_Bacteria_unclassified_Bacteria_unclassified_Bacteria_unclassified_Bacteria_unclassified
Otu040	ToothGingivitisScore	0.19898	0.0258746	314	7.69019	1.90711e-13	7.69656e-13	Bacteria_Bacteroidetes_Bacteroidetes_[C-1]_Bacteroidetes_[O-1]_Bacteroidetes_[F-1]_Bacteroidetes_[G-3]_Bacteroidetes_[G-3]_unclassified
Otu025	ToothGingivitisScore	0.293181	0.0309292	314	9.47909	6.54133e-19	3.07988e-18	Bacteria_Bacteroidetes_Bacteroidetes_[C-2]_Bacteroidetes_[O-2]_Bacteroidetes_[F-2]_Bacteroidetes_[G-6]_bacterium_HMT_516
Otu004	ToothGingivitisScore	0.236794	0.0340776	314	6.94867	2.13537e-11	7.98996e-11	Bacteria_Bacteroidetes_Bacteroidetes_unclassified_Bacteroidetes_unclassified_Bacteroidetes_unclassified_Bacteroidetes_unclassified_Bacteroidetes_unclassified
Otu056	ToothGingivitisScore	0.187671	0.0263566	314	7.12044	7.36828e-12	2.87109e-11	Bacteria_Bacteroidetes_Bacteroidia_Bacteroidales_Bacteroidaceae_Bacteroides_pyogenes
Otu048	ToothGingivitisScore	-0.133939	0.0194887	314	-6.87266	3.39973e-11	1.2473e-10	Bacteria_Bacteroidetes_Bacteroidia_Bacteroidales_Bacteroidales_unclassified_Bacteroidales_unclassified_Bacteroidales_unclassified
Otu034	ToothGingivitisScore	0.189555	0.0355429	314	5.33313	1.84986e-07	6.00672e-07	Bacteria_Bacteroidetes_Bacteroidia_Bacteroidales_Porphyromonadaceae_Porphyromonadaceae_unclassified_Porphyromonadaceae_unclassified
Otu009	ToothGingivitisScore	0.189234	0.0249816	314	7.57493	4.05475e-13	1.60205e-12	Bacteria_Bacteroidetes_Bacteroidia_Bacteroidales_Porphyromonadaceae_Porphyromonas_sp._HMT_285
Otu024	ToothGingivitisScore	0.114101	0.0171603	314	6.64912	1.30726e-10	4.64528e-10	Bacteria_Bacteroidetes_Bacteroidia_Bacteroidales_Porphyromonadaceae_Tannerella_forsythia
Otu100	ToothGingivitisScore	0.144827	0.0435649	314	3.32439	0.000990989	0.00256839	Bacteria_Bacteroidetes_Bacteroidia_Bacteroidales_Porphyromonadaceae_Tannerella_Tannerella_unclassified
Otu023	ToothGingivitisScore	-0.165116	0.0268578	314	-6.14776	2.38386e-09	8.21269e-09	Bacteria_Bacteroidetes_Bacteroidia_Bacteroidales_Prevotellaceae_Alloprevotella_Alloprevotella_unclassified
Otu028	ToothGingivitisScore	0.156915	0.0221341	314	7.08927	8.94976e-12	3.46344e-11	Bacteria_Bacteroidetes_Bacteroidia_Bacteroidales_Prevotellaceae_Prevotella_intermedia
Otu072	ToothGingivitisScore	-0.198709	0.0442926	314	-4.48629	1.01807e-05	3.04345e-05	Bacteria_Bacteroidetes_Bacteroidia_Bacteroidales_Prevotellaceae_Prevotellaceae_unclassified_Prevotellaceae_unclassified
Otu035	ToothGingivitisScore	-0.473086	0.02707	314	-17.4763	3.02858e-48	3.11117e-47	Bacteria_Bacteroidetes_Flavobacteriia_Flavobacteriales_Flavobacteriaceae_Bergeyella_Bergeyella_unclassified
Otu049	ToothGingivitisScore	-0.302539	0.038988	314	-7.7598	1.20492e-13	4.93319e-13	Bacteria_Bacteroidetes_Flavobacteriia_Flavobacteriales_Flavobacteriaceae_Bergeyella_sp._HMT_422
Otu030	ToothGingivitisScore	-0.228937	0.0369788	314	-6.19103	1.86776e-09	6.47413e-09	Bacteria_Bacteroidetes_Flavobacteriia_Flavobacteriales_Flavobacteriaceae_Capnocytophaga_Capnocytophaga_unclassified
Otu091	ToothGingivitisScore	-0.46031	0.0296998	314	-15.4987	1.24121e-40	1.01635e-39	Bacteria_Firmicutes_Bacilli_Bacillales_Gemellaceae_Gemella_Gemella_unclassified
Otu068	ToothGingivitisScore	-0.542296	0.0269254	314	-20.1407	1.68486e-58	2.44088e-57	Bacteria_Firmicutes_Bacilli_Lactobacillales_Aerococcaceae_Abiotrophia_defectiva
Otu059	ToothGingivitisScore	-0.29821	0.0249706	314	-11.9424	2.34654e-27	1.3668e-26	Bacteria_Firmicutes_Bacilli_Lactobacillales_Carnobacteriaceae_Granulicatella_Granulicatella_unclassified
Otu054	ToothGingivitisScore	-0.490475	0.0261013	314	-18.7912	2.56527e-53	3.26475e-52	Bacteria_Firmicutes_Bacilli_Lactobacillales_Streptococcaceae_Streptococcus_Streptococcus_unclassified
Otu010	ToothGingivitisScore	0.0341687	0.0137331	314	2.48806	0.0133625	0.0308155	Bacteria_Firmicutes_Clostridia_Clostridiales_Clostridiales_unclassified_Clostridiales_unclassified_Clostridiales_unclassified
Otu045	ToothGingivitisScore	-0.105408	0.0251632	314	-4.18897	3.64541e-05	0.000106168	Bacteria_Firmicutes_Clostridia_Clostridiales_Lachnospiraceae_[XIV]_Catonella_Catonella_unclassified
Otu081	ToothGingivitisScore	-0.175488	0.0344311	314	-5.09678	5.97915e-07	1.91944e-06	Bacteria_Firmicutes_Clostridia_Clostridiales_Lachnospiraceae_[XIV]_Catonella_sp._HMT_164
Otu078	ToothGingivitisScore	0.399267	0.0247009	314	16.1641	3.46737e-43	2.96828e-42	Bacteria_Firmicutes_Clostridia_Clostridiales_Lachnospiraceae_[XIV]_Lachnospiraceae_[G-10]_bacterium_HMT_094
Otu114	ToothGingivitisScore	-0.212507	0.0247539	314	-8.58481	4.28821e-16	1.90775e-15	Bacteria_Firmicutes_Clostridia_Clostridiales_Lachnospiraceae_[XIV]_Lachnospiraceae_[G-2]_bacterium_HMT_088
Otu101	ToothGingivitisScore	-0.1362	0.0353876	314	-3.8488	0.000143814	0.000404254	Bacteria_Firmicutes_Clostridia_Clostridiales_Lachnospiraceae_[XIV]_Lachnospiraceae_[G-2]_Lachnospiraceae_[G-2]_unclassified
Otu021	ToothGingivitisScore	-0.0595718	0.0122187	314	-4.87544	1.72707e-06	5.45138e-06	Bacteria_Firmicutes_Clostridia_Clostridiales_Lachnospiraceae_[XIV]_Lachnospiraceae_[XIV]_unclassified_Lachnospiraceae_[XIV]_unclassified
Otu053	ToothGingivitisScore	-0.0728045	0.0228482	314	-3.18644	0.00158522	0.00407112	Bacteria_Firmicutes_Clostridia_Clostridiales_Peptoniphilaceae_Parvimonas_Parvimonas_unclassified
Otu032	ToothGingivitisScore	0.174941	0.0304728	314	5.74089	2.22112e-08	7.42564e-08	Bacteria_Firmicutes_Clostridia_Clostridiales_Peptoniphilaceae_Peptoniphilaceae_[G-1]_bacterium_HMT_113
Otu044	ToothGingivitisScore	0.111764	0.0172758	314	6.46941	3.77174e-10	1.32362e-09	Bacteria_Firmicutes_Clostridia_Clostridiales_Peptoniphilaceae_Peptoniphilaceae_[G-2]_bacterium_HMT_790
Otu077	ToothGingivitisScore	0.23169	0.0272431	314	8.50452	7.5373e-16	3.30122e-15	Bacteria_Firmicutes_Clostridia_Clostridiales_Peptoniphilaceae_Peptoniphilaceae_unclassified_Peptoniphilaceae_unclassified
Otu031	ToothGingivitisScore	0.096231	0.0160924	314	5.97991	6.06977e-09	2.05355e-08	Bacteria_Firmicutes_Clostridia_Clostridiales_Peptostreptococcaceae_[XI]_Filifactor_alocis
Otu115	ToothGingivitisScore	0.0647893	0.0229236	314	2.82632	0.00501052	0.0122552	Bacteria_Firmicutes_Clostridia_Clostridiales_Peptostreptococcaceae_[XI]_Peptostreptococcaceae_[XI][G-2]_bacterium_HMT_091
Otu089	ToothGingivitisScore	0.24447	0.0735795	314	3.32253	0.000997407	0.00257322	Bacteria_Firmicutes_Clostridia_Clostridiales_Peptostreptococcaceae_[XI]_Peptostreptococcaceae_[XI][G-3]_bacterium_HMT_950
Otu111	ToothGingivitisScore	-0.0667873	0.0237649	314	-2.81034	0.00525969	0.0128092	Bacteria_Firmicutes_Clostridia_Clostridiales_Peptostreptococcaceae_[XI]_Peptostreptococcaceae_[XI][G-7]_bacterium_HMT_081
Otu057	ToothGingivitisScore	-0.249394	0.0305832	314	-8.15463	8.47728e-15	3.68436e-14	Bacteria_Firmicutes_Clostridia_Clostridiales_Peptostreptococcaceae_[XI]_Peptostreptococcaceae_[XI][G-7]_Peptostreptococcaceae_[XI][G-7]_unclassified
Otu058	ToothGingivitisScore	0.237259	0.0220868	314	10.7421	3.9312e-23	2.09541e-22	Bacteria_Firmicutes_Clostridia_Clostridiales_Peptostreptococcaceae_[XI]_Peptostreptococcaceae_[XI][G-8]_bacterium_HMT_382
Otu092	ToothGingivitisScore	-0.269618	0.0597345	314	-4.51361	9.02321e-06	2.71176e-05	Bacteria_Firmicutes_Clostridia_Clostridiales_Peptostreptococcaceae_[XI]_Peptostreptococcus_anaerobius
Otu051	ToothGingivitisScore	0.16899	0.0251208	314	6.7271	8.20097e-11	2.93263e-10	Bacteria_Firmicutes_Clostridia_Clostridiales_Peptostreptococcaceae_[XI]_Peptostreptococcus_Peptostreptococcus_unclassified
Otu071	ToothGingivitisScore	0.339834	0.0252452	314	13.4613	6.39006e-33	4.29807e-32	Bacteria_Firmicutes_Clostridia_Clostridiales_Ruminococcaceae_Fastidiosipila_sanguinis
Otu069	ToothGingivitisScore	-0.071627	0.0210223	314	-3.40718	0.000741847	0.00196781	Bacteria_Firmicutes_Clostridia_Clostridiales_Ruminococcaceae_Ruminococcaceae_[G-1]_bacterium_HMT_075
Otu110	ToothGingivitisScore	0.137282	0.0285977	314	4.80045	2.45319e-06	7.58052e-06	Bacteria_Firmicutes_Clostridia_Clostridiales_Ruminococcaceae_Ruminococcaceae_[G-3]_bacterium_HMT_366
Otu046	ToothGingivitisScore	0.248942	0.0252062	314	9.87621	3.28678e-20	1.60089e-19	Bacteria_Firmicutes_Clostridia_Clostridiales_Ruminococcaceae_Ruminococcaceae_unclassified_Ruminococcaceae_unclassified
Otu098	ToothGingivitisScore	-0.0945799	0.0197045	314	-4.79991	2.45938e-06	7.58052e-06	Bacteria_Firmicutes_Erysipelotrichia_Erysipelotrichales_Erysipelotrichaceae_Erysipelotrichaceae_unclassified_Erysipelotrichaceae_unclassified
Otu088	ToothGingivitisScore	-0.276446	0.02285	314	-12.0983	6.44785e-28	3.83477e-27	Bacteria_Firmicutes_Erysipelotrichia_Erysipelotrichales_Erysipelotrichaceae_Solobacterium_moorei
Otu022	ToothGingivitisScore	-0.102788	0.0383312	314	-2.68157	0.00771524	0.0180876	Bacteria_Firmicutes_Firmicutes_unclassified_Firmicutes_unclassified_Firmicutes_unclassified_Firmicutes_unclassified_Firmicutes_unclassified
Otu050	ToothGingivitisScore	0.217895	0.0282807	314	7.70475	1.73287e-13	7.04367e-13	Bacteria_Firmicutes_Mollicutes_Mollicutes_[O-2]_Mollicutes_[F-2]_Mollicutes_[G-2]_bacterium_HMT_906
Otu080	ToothGingivitisScore	0.181919	0.0512997	314	3.5462	0.000450374	0.00121752	Bacteria_Firmicutes_Mollicutes_Mycoplasmatales_Mycoplasmataceae_Mycoplasma_hominis
Otu063	ToothGingivitisScore	0.202323	0.0216667	314	9.33796	1.86405e-18	8.49344e-18	Bacteria_Firmicutes_Negativicutes_Veillonellales_Veillonellaceae_Veillonellaceae_[G-1]_Veillonellaceae_[G-1]_unclassified
Otu015	ToothGingivitisScore	-0.153216	0.035932	314	-4.26407	2.65888e-05	7.78377e-05	Bacteria_Fusobacteria_Fusobacteriia_Fusobacteriales_Fusobacteriaceae_Fusobacterium_Fusobacterium_unclassified
Otu011	ToothGingivitisScore	0.0946167	0.0399825	314	2.36645	0.0185661	0.0414618	Bacteria_Fusobacteria_Fusobacteriia_Fusobacteriales_Fusobacteriaceae_Fusobacterium_nucleatum_subsp._vincentii
Otu094	ToothGingivitisScore	-0.185053	0.0469247	314	-3.94363	9.90213e-05	0.000281141	Bacteria_Proteobacteria_Betaproteobacteria_Betaproteobacteria_unclassified_Betaproteobacteria_unclassified_Betaproteobacteria_unclassified_Betaproteobacteria_unclassified
Otu066	ToothGingivitisScore	-0.243066	0.0501062	314	-4.85101	1.93719e-06	6.04703e-06	Bacteria_Proteobacteria_Betaproteobacteria_Burkholderiales_Burkholderiaceae_Lautropia_mirabilis
Otu055	ToothGingivitisScore	-0.191201	0.0184549	314	-10.3605	7.88485e-22	4.01346e-21	Bacteria_Proteobacteria_Betaproteobacteria_Burkholderiales_Burkholderiales_unclassified_Burkholderiales_unclassified_Burkholderiales_unclassified
Otu037	ToothGingivitisScore	-0.195655	0.0249147	314	-7.85297	6.48987e-14	2.67648e-13	Bacteria_Proteobacteria_Betaproteobacteria_Burkholderiales_Comamonadaceae_Comamonadaceae_unclassified_Comamonadaceae_unclassified
Otu007	ToothGingivitisScore	-0.162571	0.034713	314	-4.68328	4.20858e-06	1.27158e-05	Bacteria_Proteobacteria_Betaproteobacteria_Neisseriales_Neisseriaceae_Neisseria_Neisseria_unclassified
Otu005	ToothGingivitisScore	-0.136138	0.0290038	314	-4.6938	4.01112e-06	1.21843e-05	Bacteria_Proteobacteria_Betaproteobacteria_Neisseriales_Neisseriaceae_Neisseriaceae_unclassified_Neisseriaceae_unclassified
Otu119	ToothGingivitisScore	-0.176823	0.0362309	314	-4.88045	1.68683e-06	5.35425e-06	Bacteria_Proteobacteria_Betaproteobacteria_Rhodocyclales_Rhodocyclaceae_Rhodocyclus_sp._HMT_028
Otu047	ToothGingivitisScore	0.115438	0.0184883	314	6.24385	1.38426e-09	4.82783e-09	Bacteria_Proteobacteria_Deltaproteobacteria_Desulfovibrionales_Desulfomicrobiaceae_Desulfomicrobium_orale
Otu065	ToothGingivitisScore	-0.224869	0.0404886	314	-5.55388	5.95938e-08	1.96904e-07	Bacteria_Proteobacteria_Gammaproteobacteria_Enterobacterales_Enterobacteriaceae_Escherichia_coli
Otu017	ToothGingivitisScore	-0.320915	0.03163	314	-10.1459	4.16176e-21	2.06263e-20	Bacteria_Proteobacteria_Gammaproteobacteria_Pasteurellales_Pasteurellaceae_Haemophilus_Haemophilus_unclassified
Otu052	ToothGingivitisScore	-0.383668	0.0273981	314	-14.0035	5.95739e-35	4.15546e-34	Bacteria_Proteobacteria_Gammaproteobacteria_Pasteurellales_Pasteurellaceae_Pasteurellaceae_unclassified_Pasteurellaceae_unclassified
Otu070	ToothGingivitisScore	-0.480646	0.0277013	314	-17.351	9.22517e-48	9.14424e-47	Bacteria_Proteobacteria_Gammaproteobacteria_Pseudomonadales_Moraxellaceae_Acinetobacter_Acinetobacter_unclassified
Otu013	ToothGingivitisScore	-0.452546	0.0665567	314	-6.7994	5.30425e-11	1.93348e-10	Bacteria_Proteobacteria_Gammaproteobacteria_Pseudomonadales_Moraxellaceae_Acinetobacter_johnsonii
Otu020	ToothGingivitisScore	-0.259112	0.0272078	314	-9.52344	4.69902e-19	2.23105e-18	Bacteria_Proteobacteria_Gammaproteobacteria_Pseudomonadales_Moraxellaceae_Acinetobacter_lwoffii
Otu079	ToothGingivitisScore	-0.383504	0.0735947	314	-5.21103	3.40872e-07	1.10053e-06	Bacteria_Proteobacteria_Gammaproteobacteria_Pseudomonadales_Moraxellaceae_Moraxella_Moraxella_unclassified
Otu087	ToothGingivitisScore	-0.271985	0.0677232	314	-4.01613	7.40762e-05	0.000213536	Bacteria_Proteobacteria_Gammaproteobacteria_Pseudomonadales_Moraxellaceae_Moraxella_nonliquefaciens
Otu012	ToothGingivitisScore	-0.236812	0.0301324	314	-7.85906	6.23192e-14	2.589e-13	Bacteria_Proteobacteria_Gammaproteobacteria_Pseudomonadales_Moraxellaceae_Moraxella_osloensis
Otu014	ToothGingivitisScore	-0.38364	0.0282385	314	-13.5857	2.19488e-33	1.4941e-32	Bacteria_Proteobacteria_Gammaproteobacteria_Pseudomonadales_Moraxellaceae_Moraxellaceae_unclassified_Moraxellaceae_unclassified
Otu086	ToothGingivitisScore	-0.100665	0.0232308	314	-4.33326	1.98019e-05	5.85764e-05	Bacteria_Proteobacteria_Gammaproteobacteria_Xanthomonadales_Xanthomonadaceae_Stenotrophomonas_Stenotrophomonas_unclassified
Otu102	ToothGingivitisScore	0.0665873	0.0218536	314	3.04697	0.00250781	0.00632551	Bacteria_Saccharibacteria_(TM7)_Saccharibacteria_(TM7)_[C-1]_Saccharibacteria_(TM7)_[O-1]_Saccharibacteria_(TM7)_[F-1]_Saccharibacteria_(TM7)_[G-3]_bacterium_HMT_351
Otu006	ToothGingivitisScore	0.127858	0.0182554	314	7.00385	1.52012e-11	5.76422e-11	Bacteria_Spirochaetes_Spirochaetia_Spirochaetales_Spirochaetaceae_Treponema_denticola
Otu141	ToothGingivitisScore	0.238033	0.0228391	314	10.4222	4.87339e-22	2.50315e-21	Bacteria_Spirochaetes_Spirochaetia_Spirochaetales_Spirochaetaceae_Treponema_parvum
Otu096	ToothGingivitisScore	0.145145	0.0288176	314	5.03669	8.00382e-07	2.55489e-06	Bacteria_Spirochaetes_Spirochaetia_Spirochaetales_Spirochaetaceae_Treponema_sp._HMT_234
Otu104	ToothGingivitisScore	0.166309	0.0374046	314	4.44621	1.21402e-05	3.61011e-05	Bacteria_Spirochaetes_Spirochaetia_Spirochaetales_Spirochaetaceae_Treponema_sp._HMT_235
Otu027	ToothGingivitisScore	0.154978	0.0218668	314	7.08738	9.05539e-12	3.48047e-11	Bacteria_Spirochaetes_Spirochaetia_Spirochaetales_Spirochaetaceae_Treponema_sp._HMT_237
Otu083	ToothGingivitisScore	0.158953	0.0230117	314	6.90749	2.74841e-11	1.02161e-10	Bacteria_Spirochaetes_Spirochaetia_Spirochaetales_Spirochaetaceae_Treponema_sp._HMT_238
Otu060	ToothGingivitisScore	0.196907	0.0333617	314	5.90219	9.29498e-09	3.12599e-08	Bacteria_Spirochaetes_Spirochaetia_Spirochaetales_Spirochaetaceae_Treponema_sp._HMT_239
Otu074	ToothGingivitisScore	0.230506	0.0419571	314	5.49386	8.13718e-08	2.67297e-07	Bacteria_Spirochaetes_Spirochaetia_Spirochaetales_Spirochaetaceae_Treponema_sp._HMT_249
Otu105	ToothGingivitisScore	0.190645	0.0251249	314	7.58788	3.72674e-13	1.48282e-12	Bacteria_Spirochaetes_Spirochaetia_Spirochaetales_Spirochaetaceae_Treponema_sp._HMT_257
Otu042	ToothGingivitisScore	0.0539245	0.0186535	314	2.89085	0.00410981	0.0101399	Bacteria_Spirochaetes_Spirochaetia_Spirochaetales_Spirochaetaceae_Treponema_sp._HMT_258
Otu039	ToothGingivitisScore	0.25084	0.026326	314	9.52823	4.53362e-19	2.17076e-18	Bacteria_Spirochaetes_Spirochaetia_Spirochaetales_Spirochaetaceae_Treponema_sp._HMT_490
Otu126	ToothGingivitisScore	0.0899514	0.0238194	314	3.77639	0.000190286	0.000532235	Bacteria_Spirochaetes_Spirochaetia_Spirochaetales_Spirochaetaceae_Treponema_sp._HMT_951
Otu003	ToothGingivitisScore	0.139982	0.0202768	314	6.90354	2.81564e-11	1.03976e-10	Bacteria_Spirochaetes_Spirochaetia_Spirochaetales_Spirochaetaceae_Treponema_Treponema_unclassified
Otu112	ToothGingivitisScore	0.285	0.0319253	314	8.92711	3.74016e-17	1.67713e-16	Bacteria_Synergistetes_Synergistia_Synergistales_Synergistaceae_Fretibacterium_Fretibacterium_unclassified

## Sheet: Table S7
Table S7. List of significant ( P < 0.05) features at phyla level associated with several terms used as a covariate in the negative binomial mixed model. BH: Benjamini-Hochberg
OtuID	Variable terms	Coefficient value	StdError	DF	tvalue	P value	P value_BH corrected	Taxonomy lineage
Otu001	Age	0.00930469	0.00343841	342	2.7061	0.0071491	0.0178727	Bacteria_Bacteroidetes
Otu003	Age	-0.0139532	0.00958341	342	-1.45598	0.146316	0.252269	Bacteria_Spirochaetes
Otu007	Age	-0.0294955	0.0108092	342	-2.72874	0.0066862	0.0175953	Bacteria_Proteobacteria
Otu008	Age	0.0103699	0.00411584	342	2.51952	0.0122066	0.0290634	Bacteria_Firmicutes
Otu011	Age	0.00697935	0.0170445	342	0.409478	0.682445	0.853057	Bacteria_Fusobacteria
Otu016	Age	-0.00292022	0.0176285	342	-0.165653	0.868528	0.943769	Bacteria_Actinobacteria
Otu018	Age	0.0070654	0.0102962	342	0.686215	0.493043	0.632106	Bacteria_Bacteria_unclassified
Otu043	Age	0.00742504	0.00879876	342	0.843873	0.39933	0.570472	Bacteria_Absconditabacteria_(SR1)
Otu099	Age	0.0194472	0.0101682	342	1.91256	0.0566398	0.118	Bacteria_Saccharibacteria_(TM7)
Otu112	Age	0.028268	0.0180348	342	1.56741	0.117943	0.218413	Bacteria_Synergistetes
Otu001	Foods fed 10 days prior to dental prophy	0.00241899	0.00300861	342	0.804024	0.421942	0.58603	Bacteria_Bacteroidetes
Otu003	Foods fed 10 days prior to dental prophy	0.00999053	0.00838802	342	1.19105	0.234461	0.378163	Bacteria_Spirochaetes
Otu007	Foods fed 10 days prior to dental prophy	0.0022778	0.00945802	342	0.240832	0.80983	0.941662	Bacteria_Proteobacteria
Otu008	Foods fed 10 days prior to dental prophy	-0.00352953	0.00360341	342	-0.979497	0.328027	0.512542	Bacteria_Firmicutes
Otu011	Foods fed 10 days prior to dental prophy	-0.0108217	0.014915	342	-0.725562	0.468604	0.632106	Bacteria_Fusobacteria
Otu016	Foods fed 10 days prior to dental prophy	-1.42995e-06	0.0154258	342	-9.26984e-05	0.999926	0.999926	Bacteria_Actinobacteria
Otu018	Foods fed 10 days prior to dental prophy	-0.00309598	0.00901663	342	-0.343363	0.731536	0.870876	Bacteria_Bacteria_unclassified
Otu043	Foods fed 10 days prior to dental prophy	-0.00269674	0.00770247	342	-0.350113	0.726469	0.870876	Bacteria_Absconditabacteria_(SR1)
Otu099	Foods fed 10 days prior to dental prophy	-0.0137613	0.00890979	342	-1.54451	0.123389	0.220337	Bacteria_Saccharibacteria_(TM7)
Otu112	Foods fed 10 days prior to dental prophy	0.0110757	0.0158773	342	0.697581	0.485913	0.632106	Bacteria_Synergistetes
Otu001	Period between last to current dental prophy	0.0101643	0.0471298	342	0.215666	0.829376	0.942473	Bacteria_Bacteroidetes
Otu003	Period between last to current dental prophy	-0.479746	0.131436	342	-3.65002	0.000303173	0.000891685	Bacteria_Spirochaetes
Otu007	Period between last to current dental prophy	0.286897	0.148157	342	1.93644	0.0536368	0.118	Bacteria_Proteobacteria
Otu008	Period between last to current dental prophy	-0.100981	0.0564797	342	-1.78791	0.0746756	0.148026	Bacteria_Firmicutes
Otu011	Period between last to current dental prophy	0.0151776	0.233627	342	0.0649648	0.94824	0.967592	Bacteria_Fusobacteria
Otu016	Period between last to current dental prophy	0.0343158	0.241616	342	0.142026	0.887143	0.943769	Bacteria_Actinobacteria
Otu018	Period between last to current dental prophy	-0.25073	0.141346	342	-1.77388	0.0769733	0.148026	Bacteria_Bacteria_unclassified
Otu043	Period between last to current dental prophy	-0.106157	0.120694	342	-0.879549	0.379721	0.558414	Bacteria_Absconditabacteria_(SR1)
Otu099	Period between last to current dental prophy	-0.133333	0.139507	342	-0.95574	0.339879	0.514968	Bacteria_Saccharibacteria_(TM7)
Otu112	Period between last to current dental prophy	-0.313511	0.250584	342	-1.25112	0.211745	0.352908	Bacteria_Synergistetes
Otu001	ToothGingivitisScore	0.0540157	0.0064321	314	8.39782	1.58703e-15	6.61264e-15	Bacteria_Bacteroidetes
Otu003	ToothGingivitisScore	0.125153	0.0175733	314	7.12178	7.30694e-12	2.60962e-11	Bacteria_Spirochaetes
Otu007	ToothGingivitisScore	-0.210534	0.0202215	314	-10.4114	5.30088e-22	3.31305e-21	Bacteria_Proteobacteria
Otu008	ToothGingivitisScore	0.0248416	0.00739281	314	3.36023	0.00087485	0.00243014	Bacteria_Firmicutes
Otu011	ToothGingivitisScore	0.00343252	0.0318863	314	0.107649	0.914343	0.952441	Bacteria_Fusobacteria
Otu016	ToothGingivitisScore	-0.203432	0.0329896	314	-6.16655	2.14454e-09	7.14847e-09	Bacteria_Actinobacteria
Otu018	ToothGingivitisScore	0.145155	0.0182534	314	7.95222	3.34004e-14	1.28463e-13	Bacteria_Bacteria_unclassified
Otu043	ToothGingivitisScore	-0.0307699	0.0160341	314	-1.91903	0.0558869	0.118	Bacteria_Absconditabacteria_(SR1)
Otu099	ToothGingivitisScore	-0.00288463	0.0187672	314	-0.153706	0.87794	0.943769	Bacteria_Saccharibacteria_(TM7)
Otu112	ToothGingivitisScore	0.32273	0.0338716	314	9.52807	4.53926e-19	2.52181e-18	Bacteria_Synergistetes
